# Supplementary material for: Unraveling the genetics of tomato fruit weight during crop domestication and diversification
Source: Theor Appl Genet. 2021 Jul 12;134(10):3363–78. doi: 10.1007/s00122-021-03902-2 (PMC8440300; doi:10.1007/s00122-021-03902-2)
Supplement: Supplementary file 1 — Supplementary file1 (XLSX 68 KB) [file 122_2021_3902_MOESM1_ESM.xlsx]

## Sheet: Table S1
	Supplementary Table 1. Primers used in the study.
	genotyping of known fruit weight gene	Primer sequence (5' -> 3')	polymorphism	Restriction enzyme	Wild type allele (bp)	Derived allele (bp)	reference
	fw2.2 (CNR)	CATATAAAGTGTACTGACCGTCA	SNP	Tsp45I	168	149	Blanca et al, 2015
	Solyc02g090730	CTGTCCTATTCAAGAGGTAAATGAG
	fw3.2 (SlKLUH)	AAAGTCGAATAAATTAGATGAACTTGA	SNP	Hpy188I	326	304	Chakrabarti et al, 2013
	Solyc03g114940	ATTGGGTCTCTCCTCGCTCT
	fw11.3 (CSR)	GTCACCTTCTTCTCACCGTC	Indel	--	328	232	Mu et al, 2017
	Solyc11g071940	GCGTATCTAAGATTACCTGTC
		CCAGATGTCGTGTTGAAACTG
	fas (SlCLV3)	GTCACCTTCTTCTCACCGTC	Inversion	--	328	232	Rodríguez et al, 2011
	Solyc11g071380	ATGGTGGGGTTTTCTGTTCA
		CAGAAATCAGAGTCCAATTCCA
	lc (SlWUSCHEL)	GCCGAACACATCAACATTTC	SNP	HindIII	260	235	Blanca et al, 2015
	Solyc02g083950	CCTTTTCCTAAAAGATTTGGCATGAAG
	KASP markers	Primer sequence (5' -> 3')	polymorphism	Physical position	target QTL
	18EP1001	GAAGGTGACCAAGTTCATGCTCGGGCAGTATGTCATACGATTGT	SNP	SL3.0ch01: 80907754	fw1.1
	18EP1002	GAAGGTCGGAGTCAACGGATTGGGCAGTATGTCATACGATTGC
	18EP1003	CAGGTCTCATCCTAATTGATCAGATG
	18EP998	GAAGGTGACCAAGTTCATGCTAAACTACTCCCAATACACCAACAACC	SNP	SL3.0ch01: 82875590	fw1.1
	18EP999	GAAGGTCGGAGTCAACGGATTCAAACTACTCCCAATACACCAACAACT
	18EP1000	AGTGCTAGATCTTGTATGTTGGCG
	18EP995	GAAGGTGACCAAGTTCATGCTAAGGAACAAAGGAAGATCAAGTAAACA	SNP	SL3.0ch01: 84871358	fw1.1
	18EP996	GAAGGTCGGAGTCAACGGATTAGGAACAAAGGAAGATCAAGTAAACG
	18EP997	TTCATTCTGACAATTACACAGTCCATC
	18EP992	GAAGGTGACCAAGTTCATGCTGGAGTTGGAGCATTGGAATTG	SNP	SL3.0ch01: 86859325	fw1.1
	18EP993	GAAGGTCGGAGTCAACGGATTTGGAGTTGGAGCATTGGAATTA
	18EP994	GAATTACACCTTCTCCTTGTTATCTCATT
	18EP989	GAAGGTGACCAAGTTCATGCTGTTTCTCTCAGCTTCTGTTGCG	SNP	SL3.0ch01: 87871971	fw1.1
	18EP990	GAAGGTCGGAGTCAACGGATTTGTTTCTCTCAGCTTCTGTTGCA
	18EP991	AGGTTTACTTGGGATGTCTGGC
	18EP986	GAAGGTGACCAAGTTCATGCTACAAATCAACATATTTTCAACCCCA	SNP	SL3.0ch01: 90880342	fw1.1
	18EP987	GAAGGTCGGAGTCAACGGATTCAAATCAACATATTTTCAACCCCG
	18EP988	AAGGATCAAGATCCGCGAATG
	18EP983	GAAGGTGACCAAGTTCATGCTCATTAAACAAGCAAGAGATCAATTGTAGAC	SNP	SL3.0ch01: 92878648	fw1.1
	18EP984	GAAGGTCGGAGTCAACGGATTCATTAAACAAGCAAGAGATCAATTGTAGAA
	18EP985	CTCTATGGAAATTGCAACCACTTAAC
	18EP980	GAAGGTGACCAAGTTCATGCTGATAGTCGCCTCTACGATTCAACAC	SNP	SL3.0ch01: 94989843	fw1.1
		GAAGGTCGGAGTCAACGGATTGATAGTCGCCTCTACGATTCAACAT
		GAATCATAGAAGTGACCGTAGCATTG
	18EP1129	GAAGGTGACCAAGTTCATGCTAATAGCTCTCATCTTGAATTGCATCAT	SNP	SL3.0ch01: 95911244	fw1.1
	18EP1130	GAAGGTCGGAGTCAACGGATTATAGCTCTCATCTTGAATTGCATCAA
	18EP1131	CGGGCTGAGATTCATCCAGA
	18EP1126	GAAGGTGACCAAGTTCATGCTAAGATTCTGACATTAGTCCAACTCTTCA	SNP	SL3.0ch01: 96912614	fw1.1
	18EP1127	GAAGGTCGGAGTCAACGGATTAGATTCTGACATTAGTCCAACTCTTCG
	18EP1128	GGTTATCACTTCGCAGGTGCA
	18EP1123	GAAGGTGACCAAGTTCATGCTGTCCCCCTATAGAGTGAATAGGCAG	SNP	SL3.0ch01: 97917520	fw1.1
	18EP1124	GAAGGTCGGAGTCAACGGATTGTCCCCCTATAGAGTGAATAGGCAA
	18EP1125	CGAACTATGGCCAAAATCGGT
	18EP83	GAAGGTGACCAAGTTCATGCTACCAAAATATCAGCAACAGAAACCTT	SNP	SL3.0ch02: 44246317	fw2.3
		GAAGGTCGGAGTCAACGGATTACCAAAATATCAGCAACAGAAACCTC
		CTTGGAGTTCTATTTGCATAATTGAATG
	18EP16	GAAGGTGACCAAGTTCATGCTGGGCTTGTTAATTATCTTATCCGG	SNP	SL3.0ch02: 47861431	fw2.3
	18EP17	GAAGGTCGGAGTCAACGGATTTGGGCTTGTTAATTATCTTATCCGA
	18EP18	TCTTCTCCTACACCTAGAAGAAATACCA
	18EP25	GAAGGTGACCAAGTTCATGCTATGGTGTTTTGTTAGTTAGTATGAAGTTGTCTAC	SNP	SL3.0ch02: 49403846	fw2.3
	18EP26	GAAGGTCGGAGTCAACGGATTTGGTGTTTTGTTAGTTAGTATGAAGTTGTCTAT
	18EP27	AAAAGAGAACCACCAAACAAAACTACTT
	18EP28	GAAGGTGACCAAGTTCATGCTCCCTTAATTTTGTCATTTAGAGGTAAGC	SNP	SL3.0ch02: 50265831	fw2.3
	18EP29	GAAGGTCGGAGTCAACGGATTGCCCTTAATTTTGTCATTTAGAGGTAAGT
	18EP30	AATGAGCCCAAATAACACAATCATT
	18EP89	GAAGGTGACCAAGTTCATGCTACCGCTCAAGTTGTTCCTTTCTAT	SNP	SL3.0ch02: 51283924	fw2.3
	18EP90	GAAGGTCGGAGTCAACGGATTACCGCTCAAGTTGTTCCTTTCTAC
	18EP91	GCATTTGTTTGGCCTAACCTTAGT
	18EP95	GAAGGTGACCAAGTTCATGCTGGTTTTATGCAGTTTAAAGTGCGC	SNP	SL3.0ch02: 52385669	fw2.3
	18EP96	GAAGGTCGGAGTCAACGGATTAGGTTTTATGCAGTTTAAAGTGCGT
	18EP97	GACATAACTGGCATGGTTTTGGT
	18EP767	GAAGGTGACCAAGTTCATGCTAAATAGAGCTTCATTACTTGACATATAGCAC	SNP	SL3.0ch02: 52692187	fw2.3
	18EP102	GAAGGTCGGAGTCAACGGATTAAATAGAGCTTCATTACTTGACATATAGCAT
	18EP103	TGAACTACTTACTGTCTCAGGTCATCC
	18EP101	GAAGGTGACCAAGTTCATGCTCGATTTATTAGCTAACATGTTATGGCTAG	SNP	SL3.0ch02: 53298093	fw2.3
	18EP102	GAAGGTCGGAGTCAACGGATTCGATTTATTAGCTAACATGTTATGGCTAA
	18EP103	TTGGTGATTGGTTATGTGTGCAG
	18EP107	GAAGGTGACCAAGTTCATGCTTTACACCTTTATCAGTCATAATGGCAAG	SNP	SL3.0ch02: 55261865	fw2.3
	18EP108	GAAGGTCGGAGTCAACGGATTTTACACCTTTATCAGTCATAATGGCAAA
	18EP109	AGTGGGAGTTCTTTTTGACCATG
	18EP858	GAAGGTGACCAAGTTCATGCTAAAGTACAAATGCAGGAAAGGATAAACT	SNP	SL3.0ch03: 58891482	fw3.3
		GAAGGTCGGAGTCAACGGATTAAAGTACAAATGCAGGAAAGGATAAACA
		TCGAAGTGGCAAACTGACCTC
	18EP1064	GAAGGTGACCAAGTTCATGCTCTAACTGCTCACAGTTCCTTTTATGG	SNP	SL3.0ch03: 58893608	fw3.3
	18EP17	GAAGGTCGGAGTCAACGGATTCTAACTGCTCACAGTTCCTTTTATGC
	18EP18	CAATGTAACTGAACCCAAACAAACTT
	19EP7	GAAGGTGACCAAGTTCATGCTCTTCTGTTGATGTGAATGCCCA	SNP	SL3.0ch03: 60867358	fw3.3
	18EP26	GAAGGTCGGAGTCAACGGATTTCTGTTGATGTGAATGCCCG
	18EP27	TCGATGGGTGGGAAGAAAATGT
	19EP10	GAAGGTGACCAAGTTCATGCTTCCGTTGGCCTCTTAACATTGT	SNP	SL3.0ch03: 62025590	fw3.3
	18EP29	GAAGGTCGGAGTCAACGGATTCCGTTGGCCTCTTAACATTGA
	18EP30	TCATCCTTGGCTCCCCTAGT
	19EP13	GAAGGTGACCAAGTTCATGCTGAAGTCTTTGTCTGGAGTAAGCAATCTT	SNP	SL3.0ch03: 64643055	fw3.3
	18EP90	GAAGGTCGGAGTCAACGGATTAAGTCTTTGTCTGGAGTAAGCAATCTC
	18EP91	ACTGCACCAATGGAAACCCC
	19EP65	GAAGGTGACCAAGTTCATGCTGCAACGTCTTTCACTATCGTAATAATG	SNP	SL3.0ch03: 65705440	fw3.3
	18EP96	GAAGGTCGGAGTCAACGGATTTGCAACGTCTTTCACTATCGTAATAATA
	18EP97	GGCTCAATGAGATTTCAAATGGAGT
	19EP16	GAAGGTGACCAAGTTCATGCTGGAAAGATACCCCTGGAATCTACTG	SNP	SL3.0ch03: 66508437	fw3.3
	18EP102	GAAGGTCGGAGTCAACGGATTGGAAAGATACCCCTGGAATCTACTC
	18EP103	TGATGAACAAACTTGCCTTGCA
	18EP1040	GAAGGTGACCAAGTTCATGCTATCAGCATTTGTTCTTTCGTGAGAG	SNP	SL3.0ch03: 68353186	fw3.3
	18EP102	GAAGGTCGGAGTCAACGGATTATCAGCATTTGTTCTTTCGTGAGAA
	18EP103	TTCACACATAAGCAGGGTTGAGAAT
	19EP22	GAAGGTGACCAAGTTCATGCTCAAGCTAAGATGACTTCCAGCCTT	SNP	SL3.0ch02: 70036002	fw3.3
	18EP108	GAAGGTCGGAGTCAACGGATTACAAGCTAAGATGACTTCCAGCCTA
	18EP109	GAGCGAGACAGATTCAGAAGGG
	18EP1004	GAAGGTGACCAAGTTCATGCTGAAGAGAGATTCAGAGAAGAATAGGGG	SNP	SL3.0ch05: 15269980	fw5.1
		GAAGGTCGGAGTCAACGGATTGAAGAGAGATTCAGAGAAGAATAGGGA
		CACATAGCCTTTCGCGACAA
	18EP1007	GAAGGTGACCAAGTTCATGCTAGCCCAAATAAGCAGTCAAGTCTAA	SNP	SL3.0ch05: 15273690	fw5.1
	18EP17	GAAGGTCGGAGTCAACGGATTAGCCCAAATAAGCAGTCAAGTCTC
	18EP18	CCTTGTTCTACATGTTGTCATTAGTATGG
	18EP1010	GAAGGTGACCAAGTTCATGCTCATGATTAGCAACCCAGCTCG	SNP	SL3.0ch05: 55829245	fw5.1
	18EP26	GAAGGTCGGAGTCAACGGATTCATGATTAGCAACCCAGCTCC
	18EP27	GAGTGAAGGAATGTAATGCTCCG
	18EP1232	GAAGGTGACCAAGTTCATGCTAATTATTCAATGTTGACTTTTGATGGC	SNP	SL3.0ch07: 1553972	fw7.1
	18EP26	GAAGGTCGGAGTCAACGGATTCAATTATTCAATGTTGACTTTTGATGGT
	18EP27	AATCAGAAAGTCATTAGCGAAGTACCTC
	19EP100	GAAGGTGACCAAGTTCATGCTGAGGTGATCTTTCAACCCAACATATATTA	SNP	SL3.0ch07: 2875351	fw7.1
	18EP17	GAAGGTCGGAGTCAACGGATTAGGTGATCTTTCAACCCAACATATATTC
	18EP18	TCTAATAATGACCTAGGCGAATTGGA
	18EP1229	GAAGGTGACCAAGTTCATGCTCAAAAGGTGAAGAAAGTCCTGAAAGA	SNP	SL3.0ch07: 4572645	fw7.1
		GAAGGTCGGAGTCAACGGATTAAAAGGTGAAGAAAGTCCTGAAAGG
		CTGGGTGATGATCAAGGAGCA
	18EP1156	GAAGGTGACCAAGTTCATGCTAAGTATTGGTTATTAATGACACGACGTG	SNP	SL3.0ch08: 52295702	fw8.1
		GAAGGTCGGAGTCAACGGATTGAAGTATTGGTTATTAATGACACGACGTA
		CAAAACTGCAGTTCCTCCAGAAG
	18EP1159	GAAGGTGACCAAGTTCATGCTCTCTTGTGAAGCCCATACACGTAG	SNP	SL3.0ch08: 54250534	fw8.1
	18EP17	GAAGGTCGGAGTCAACGGATTCTCTTGTGAAGCCCATACACGTAT
	18EP18	ACAGACTCGAAATCAGCCACTTAA
	18EP1162	GAAGGTGACCAAGTTCATGCTAATCGTAAACTCTGAATGAAAGACTTGA	SNP	SL3.0ch08: 56437884	fw8.1
	18EP26	GAAGGTCGGAGTCAACGGATTTCGTAAACTCTGAATGAAAGACTTGG
	18EP27	AACGGCGAAAATGGTGAATTTCT
	18EP1165	GAAGGTGACCAAGTTCATGCTACATCCCCAAATGCCGTTTATATAT	SNP	SL3.0ch08: 58000265	fw8.1
	18EP29	GAAGGTCGGAGTCAACGGATTCATCCCCAAATGCCGTTTATATAC
	18EP30	GATTTTGCAGAGTAGGTTGCGAT
	18EP876	GAAGGTGACCAAGTTCATGCTAATGTTGCTCCAAGATTCTCTGG	SNP	SL3.0ch08: 60019356	fw8.1
	18EP90	GAAGGTCGGAGTCAACGGATTAAAATGTTGCTCCAAGATTCTCTGT
	18EP91	GGTCTAATGACAGGAACAGGAGAGTT
	18EP1174	GAAGGTGACCAAGTTCATGCTGCTTCTACCAATTTCAGGATACCATAAT	SNP	SL3.0ch08: 64162967	fw8.1
	18EP96	GAAGGTCGGAGTCAACGGATTGCTTCTACCAATTTCAGGATACCATAAC
	18EP97	GGAGCGGTTACGTCTAAATACCT
	18EP1177	GAAGGTGACCAAGTTCATGCTCTTGTCTTTCTTCTCCCTCACCC	SNP	SL3.0ch08: 65231586	fw8.1
	18EP102	GAAGGTCGGAGTCAACGGATTATATCTTGTCTTTCTTCTCCCTCACCT
	18EP103	ATAAATGCGGCGAGTAATGTTGG
	18EP631	GAAGGTGACCAAGTTCATGCTTAACGTAGAGGTAACCTTTCTGCCA	SNP	SL3.0ch11: 39297699	fw11.2
		GAAGGTCGGAGTCAACGGATTTAACGTAGAGGTAACCTTTCTGCCC
		AAACCTTGATTTCCACACTACCTCA
	18EP1013	GAAGGTGACCAAGTTCATGCTGAGTCATTCTCGGATTTCATGATAAC	SNP	SL3.0ch00: 5884959	fw11.2
	18EP17	GAAGGTCGGAGTCAACGGATTGAGTCATTCTCGGATTTCATGATAAG
	18EP18	TATGCTCTATCATCTGATGGCAATC
	18EP1016	GAAGGTGACCAAGTTCATGCTAACTATTACACCACCACGTGATATGTTT	SNP	SL3.0ch00: 6194016	fw11.2
	18EP26	GAAGGTCGGAGTCAACGGATTACTATTACACCACCACGTGATATGTTG
	18EP27	GCCATCCAGATAGGGAAAATGTAGT
	In the KASP primer section, the blue sequence represents the tail sequence binding to the FAM dye and the green sequence binding to the HEX dye. The target SNP is represented by the red base
	Primers used to genotype F1 plants
	BGV006768 x BGV007181	18EP95, 18EP767
	BGV006779 x BGV007181	18EP95, 18EP767
	BGV006792 x BGV007181	18EP95, 18EP767
	BGV006225 x BGV007181	18EP95, 18EP767
	BGV006901 x BGV007181	18EP95, 18EP767
	BGV006768 x BGV007198	18EP95, 18EP767
	BGV006779 x BGV007198	18EP95, 18EP767
	BGV006792 x BGV007198	18EP95, 18EP767
	BGV006225 x BGV007198	18EP95, 18EP767
	BGV006768 x BGV007931	18EP95, 18EP767
	BGV006232 x BGV007931	18EP101, 18EP1023
	BGV007923 x BGV008108	18EP101, 18EP1023
	BGV006906 x CATIE-11106	18EP101, 18EP107
	BGV014515 x BGV008106	18EP983
	BGV06229 x BGV007910	18EP998, 18EP1232
	BGV008354 x BGV007860	18EP1010
	BGV006931 x BGV014508	18EP107, 18EP1001
	BGV006232 x BGV008225	18EP101, 18EP1123
	BGV013161 x BGV007981	18EP83, 18EP1123
	PI406890 x BGV008041	18EP1010, 19EP22
	BGV014515 x BGV014516	18EP983, 18EP1126

## Sheet: Table S2
	Supplementary Table 2. Units for fruit weight and weight-related attributes
	Trait	Units	Measurement and formula	No. of samples / accession	Software
	Fruit weight	g	Fruits bulk weighed	20
	Locule number		Number of locules at the equatorial plane in the medio-lateral axis	40
	Fruit perimeter	mm	Fruit perimeter measured at the equatorial plane in the medio-lateral axis	8	Tomato Analyzer 4.0
	Total fruit area	mm2	Fruit area measured at the equatorial plane in the medio-lateral axis	8	Tomato Analyzer 4.0
	Pericarp area	mm2	Fruit pericarp area measured at the equatorial plane in the medio-lateral axis	8	Tomato Analyzer 4.0
	Septum area	mm2	Fruit septum area measured at the equatorial plane in the medio-lateral axis	8	Tomato Analyzer 4.0
	Columella area	mm2	Fruit columella and placenta area measured at the equatorial plane in the medio-lateral axis	8	Tomato Analyzer 4.0
	Pericarp area ratio	%	Pericarp area / total fruit area x 100	8
	Septum area ratio	%	Septum / total fruit area x 100	8
	Columella area ratio	%	Columella / total fruit area x 100	8
	Pericarp thickness	mm	Length of the lines traced perpendicular to the exocarp	36	ImageJ
	Pericarp cell layers		Number of cells intersected by lines traced as perpendicular to the exocarp as possible and avoiding vascular bundles, the endocarp layer, 2-4 small cell layers right below the exocarp, and 0-1 layers right above the endocarp.	36	ImageJ
	Pericarp cell size	µm2	Average area of the five largest cells in the pericarp slide	60	ImageJ
	Pericarp cell diameter	µm	Diameter of the largest cells assuming the cells as perfect circle; calculated as √(pericarp maximum cell size/π)	-
	Pericarp cell number per mm		Pericarp cell layers / pericarp thickness
	Circumference cell number 1		Number of cells in the circumference of the fruit in the medio-lateral axis1 calculated as pericarp cell number per mm x fruit perimeter	-
	Circumference cell number 2		Number of cells in the circumference of the fruit in the medio-lateral axis calculated as fruit perimeter / cell diameter	-
	Ovary pericarp thickness	µm	Length of the lines traced perpendicular to the epidermal layer	12	ImageJ
	Ovary pericarp cell layer		Number of cells intersected by lines traced as perpendicular to the epidermal layer as possible	12	ImageJ
	Ovary pericarp cell size	µm2	Average area of the five largest cells in the ovary pericarp	20	ImageJ
	1 Details about the axes of growth, see van der Knaap et al., 2014.

## Sheet: Table S3 
	Supplementary Table 3. Information of parental accessions of all F2 populations.
	18S92 N=134					mature fruit cross section				Pericarp cellular measurement
	SLC_ECU x SP_NECU						BGV006768	BGV007181			BGV006768	BGV007181	big/small
						fruit weight (g)	14.8375	1.91514	ovary pericarp	thickness (mm)
	BGV006768 x BGV007181					locule number	2.1	2		cell layer
						total area (mm2)	1070.63	170.789		max. cell size (µm2)
						pericarp (mm2)	534.704	44.34
	genotype of known fruit weight loci in both parents*					columella (mm2)	77.5724	12.84
						septum (mm2)	54.1419	4.52	mature fruit pericarp	thickness (mm)	2.42	0.55	4.39
	fw2.2	fw3.2	fw11.3	lc	fas	pericarp / total area (%)	49.943	25.9618		cell layer	14.11	10.85	1.3
	3	3	3	3	3	columella / total area (%)	7.24551	7.51804		max. cell size (µm2)	79267	15713	5.04
						septum / total area (%)	5.05702	2.64654		circumference cell no.	332.56	344.78	0.964557
	18S129 N=126					mature fruit cross section				Pericarp cellular measurement
	SLC_ECU x SP_NECU						BGV006779	BGV007181			BGV006779	BGV007181	big/small
						fruit weight (g)	13.3661	1.91514	ovary pericarp	thickness (mm)
	BGV006778 x BGV007181					locule number	2.1	2		cell layer
						total area (mm2)	727.261	170.789		max. cell size (µm2)
						pericarp (mm2)	295.587	44.34
	genotype of known fruit weight loci in both parents					columella (mm2)	59.8676	12.84
						septum (mm2)	45.34	4.52	mature fruit pericarp	thickness (mm)	3.07464	0.55	5.59025
	fw2.2	fw3.2	fw11.3	lc	fas	pericarp / total area (%)	49.943	25.9618		cell layer	18.5833	10.85	1.71275
	3	3	3	3	3	columella / total area (%)	8.23193	7.51804		max. cell size (µm2)	129025	15713.3	8.21118
						septum / total area (%)	6.23435	2.64654		circumference cell no.	248.852	344.784	0.721763
	18S90 N=128					mature fruit cross section				Pericarp cellular measurement
	SLC_ECU x SP_NECU						BGV006792	BGV007181			BGV006792	BGV007181	big/small
						fruit weight (g)	15.2606	1.91514	ovary pericarp	thickness (mm)
	BGV006792 x BGV007181					locule number	2.4	2		cell layer
						total area (mm2)	853.178	170.789		max. cell size (µm2)
						pericarp (mm2)	330.59	44.34
	genotype of known fruit weight loci in both parents					columella (mm2)	52.91	12.84
						septum (mm2)	75.51	4.52	mature fruit pericarp	thickness (mm)	2.66	0.55	4.83636
	fw2.2	fw3.2	fw11.3	lc	fas	pericarp / total area (%)	38.7481	25.9618		cell layer	16.56	10.85	1.52627
	3	3	3	3	3	columella / total area (%)	6.20152	7.51804		max. cell size (µm2)	115467	15713.3	7.34832
						septum / total area (%)	8.85044	2.64654		circumference cell no.	280.508	344.784	0.813575
	18S133 N=81					mature fruit cross section				Pericarp cellular measurement
	SLC_ECU x SP_NECU						BGV006225	BGV007181			BGV006225	BGV007181	big/small
						fruit weight (g)	15.2606	1.88827	ovary pericarp	thickness (mm)
	BGV006225 x BGV007181					locule number	2.4	2		cell layer
						total area (mm2)	473.328	170.789		max. cell size (µm2)
						pericarp (mm2)	167.59	44.34
	genotype of known fruit weight loci in both parents					columella (mm2)	33.26	12.84
						septum (mm2)	32.3844	4.52	mature fruit pericarp	thickness (mm)	1.53	0.55	2.78182
	fw2.2	fw3.2	fw11.3	lc	fas	pericarp / total area (%)	35.4067	25.9618		cell layer	14.44	10.85	1.33088
	3	3	3	3	3	columella / total area (%)	7.02683	7.51804		max. cell size (µm2)	46016.7	15713.3	2.92851
						septum / total area (%)	6.84185	2.64654		circumference cell no.	331.129	344.784	0.960395
	18S309 N=136					mature fruit cross section				Pericarp cellular measurement
	SLC_ECU x SP_NECU						BGV006901	BGV007181			BGV006901	BGV007181	big/small
						fruit weight (g)	6.97389	1.88827	ovary pericarp	thickness (mm)
	BGV006901 x BGV007181					locule number	2.0875	2		cell layer
						total area (mm2)	487.726	170.789		max. cell size (µm2)
						pericarp (mm2)	168.876	44.34
	genotype of known fruit weight loci in both parents					columella (mm2)	26.7984	12.84
						pericarp / total area (%)	34.6252	25.9618	mature fruit pericarp	thickness (mm)	1.64108	0.55	2.98379
	fw2.2	fw3.2	fw11.3	lc	fas	columella / total area (%)	5.49457	7.51804		cell layer	14.3889	10.85	1.32616
	3	3	3	3	3	septum (mm2)	29.9583	4.52		max. cell size (µm2)	66900	15713.3	4.25753
						septum / total area (%)	6.14245	2.64654		circumference cell no.	282.275	344.784	0.818701
	18S141 N=141					mature fruit cross section				Pericarp cellular measurement
	SLC_ECU x SP_PER						BGV006768	BGV007198			BGV006768	BGV007198	big/small
						fruit weight (g)	14.8375	1.88827	ovary pericarp	thickness (mm)
	BGV006768 x BGV007198					locule number	2.1	2		cell layer
						total area (mm2)	1070.63	178.943		max. cell size (µm2)
						pericarp (mm2)	534.704	50.21
	genotype of known fruit weight loci in both parents					columella (mm2)	77.5724	12.98
						septum (mm2)	54.1419	5.3432	mature fruit pericarp	thickness (mm)	2.41672	0.83	2.91171
	fw2.2	fw3.2	fw11.3	lc	fas	pericarp / total area (%)	49.943	28.0592		cell layer	14.11	12.27	1.14996
	3	3	3	3	3	columella / total area (%)	7.24551	7.25369		max. cell size (µm2)	79266.7	23054.5	3.43822
						septum / total area (%)	5.05702	2.98597		circumference cell no.	332.562	286.154	1.16218
	18S137 N=136					mature fruit cross section				Pericarp cellular measurement
	SLC_ECU x SP_PER						BGV006779	BGV007198			BGV006779	BGV007198	big/small
						fruit weight (g)	13.3661	1.88827	ovary pericarp	thickness (mm)
	BGV006779 x BGV007198					locule number	2.1	2		cell layer
						total area (mm2)	727.261	178.943		max. cell size (µm2)
						pericarp (mm2)	295.587	50.21
	genotype of known fruit weight loci in both parents					columella (mm2)	59.8676	12.98
						septum (mm2)	45.34	5.3432	mature fruit pericarp	thickness (mm)	3.07464	0.83	3.70438
	fw2.2	fw3.2	fw11.3	lc	fas	pericarp / total area (%)	49.943	28.0592		cell layer	18.5833	12.27	1.51453
	3	3	3	3	3	columella / total area (%)	8.23193	7.25369		max. cell size (µm2)	129025	23054.5	5.59651
						septum / total area (%)	6.23435	2.98597		circumference cell no.	248.852	286.154	0.869644
	18S131 N=140					mature fruit cross section				Pericarp cellular measurement
	SLC_ECU x SP_PER						BGV006792	BGV007198			BGV006792	BGV007198	big/small
						fruit weight (g)	15.2606	1.88827	ovary pericarp	thickness (mm)
	BGV006792 x BGV007198					locule number	2.4	2		cell layer
						total area (mm2)	853.178	178.943		max. cell size (µm2)
						pericarp (mm2)	330.59	50.21
	genotype of known fruit weight loci in both parents					columella (mm2)	52.91	12.98
						septum (mm2)	75.51	5.3432	mature fruit pericarp	thickness (mm)	2.66	0.83	3.20482
	fw2.2	fw3.2	fw11.3	lc	fas	pericarp / total area (%)	38.7481	28.0592		cell layer	16.56	12.27	1.34963
	3	3	3	3	3	columella / total area (%)	6.20152	7.25369		max. cell size (µm2)	115467	23054.5	5.00841
						septum / total area (%)	8.85044	2.98597		circumference cell no.	280.508	286.154	0.980268
	18S88 N=104					mature fruit cross section				Pericarp cellular measurement
	SLC_ECU x SP_PER						BGV006225	BGV007198			BGV006225	BGV007198	big/small
						fruit weight (g)	8.11306	1.88827	ovary pericarp	thickness (mm)
	BGV006225 x BGV007198					locule number	2.0125	2		cell layer
						total area (mm2)	473.328	178.943		max. cell size (µm2)
						pericarp (mm2)	167.59	50.21
	genotype of known fruit weight loci in both parents					columella (mm2)	33.26	12.98
						pericarp / total area (%)	35.4067	28.0592	mature fruit pericarp	thickness (mm)	1.53	0.83	1.84337
	fw2.2	fw3.2	fw11.3	lc	fas	columella / total area (%)	7.02683	7.25369		cell layer	14.44	12.27	1.17685
	3	3	3	3	3	septum (mm2)	32.3844	5.3432		max. cell size (µm2)	46016.7	23054.5	1.99599
						septum / total area (%)	6.84185	2.98597		circumference cell no.	331.129	286.154	1.15717
	17S62 N=137					mature fruit cross section				Pericarp cellular measurement
	SLC_ECU x SLC_TR						BGV006768	BGV007931			BGV006768	BGV007931	big/small
						fruit weight (g)	14.8375	1.32853	ovary pericarp	thickness (mm)	0.107029	0.0704725	1.51873
	BGV006768 x BGV007931					locule number	2.1	2.08571		cell layer	10.8571	7.91667	1.37143
						total area (mm2)	1070.63	130.953		max. cell size (µm2)	212.575	182.528	1.16462
						pericarp (mm2)	534.704	42.7508
	genotype of known fruit weight loci in both parents					columella (mm2)	77.5724	10.6487
						septum (mm2)	54.1419	5.3508	mature fruit pericarp	thickness (mm)	3.38567	0.585939	5.77819
	fw2.2	fw3.2	fw11.3	lc	fas	pericarp / total area (%)	49.943	29.1508		cell layer	16.3333	9.57576	1.7057
	3	3	3	3	3	columella / total area (%)	7.24551	8.13168		max. cell size (µm2)	134017	19928.6	6.72485
						septum / total area (%)	5.05702	4.08604		circumference cell no.	332.562	339.395	0.979865
	18S33 N=127					mature fruit cross section				Pericarp cellular measurement
	SLC_ECU x SLC_TR						BGV006232	BGV007931			BGV006232	BGV007931	big/small
						fruit weight (g)	8.51028	1.32853	ovary pericarp	thickness (mm)	0.0954297	0.0704725	1.35414
	BGV006232 x BGV007931					locule number	2	2.08571		cell layer	10.1667	7.91667	1.28421
						total area (mm2)	566.707	130.953		max. cell size (µm2)	179.945	182.528	0.985848
						pericarp (mm2)	202.401	42.7508
	genotype of known fruit weight loci in both parents					columella (mm2)	43.2747	10.6487
						septum (mm2)	44.7432	5.3508	mature fruit pericarp	thickness (mm)	1.74839	0.585939	2.98391
	fw2.2	fw3.2	fw11.3	lc	fas	pericarp / total area (%)	35.7154	32.6459		cell layer	14.4444	9.57576	1.50844
	3	3	3	3	3	columella / total area (%)	7.63617	8.13168		max. cell size (µm2)	56866.7	19928.6	2.85352
						septum / total area (%)	7.89529	4.08604		circumference cell no.	306.924	339.395	0.904326
	18S36 N=129					mature fruit cross section				Pericarp cellular measurement
	SLC_ECU x SLC_TR						BGV007023	BGV008108			BGV007023	BGV008108	big/small
						fruit weight (g)	10.3403	4.27083	ovary pericarp	thickness (mm)	0.0924249	0.0923969	1.0003
	BGV007023 x BGV008108					locule number	2.5	2.3875		cell layer	9.9	9.08333	1.08991
						total area (mm2)	574.224	321.33		max. cell size (µm2)	178.906	230.499	0.776169
						pericarp (mm2)	193.61	92.21
	genotype of known fruit weight loci in both parents					columella (mm2)	79.56	29.3
						septum (mm2)	51.34	10.5	mature fruit pericarp	thickness (mm)	2.57511	0.98175	2.62298
	fw2.2	fw3.2	fw11.3	lc	fas	pericarp / total area (%)	33.7168	28.6963		cell layer	12.75	10.6944	1.19221
	3	3	3	1	3	columella / total area (%)	13.8552	9.11834		max. cell size (µm2)	107667	42916.7	2.50874
						septum / total area (%)	8.94077	3.26767		circumference cell no.	313.119	393.488	0.795754
	19S307 N=115					mature fruit cross section				Pericarp cellular measurement
	SLL x SLC_TR						BGV007860	BGV008354			BGV007860	BGV008354	big/small
						fruit weight (g)	67.475	18.3019	ovary pericarp	thickness (mm)
	BGV007860 x BGV008354					locule number	5.2875	3.275		cell layer
						total area (mm2)	2772.08	875.429		max. cell size (µm2)
						pericarp (mm2)	754.07	306.176
	genotype of known fruit weight loci in both parents					columella (mm2)	363.609	163.077
						septum (mm2)	212.531	76.7823	mature fruit pericarp	thickness (mm)	2.76622	1.83082	1.51092
	fw2.2	fw3.2	fw11.3	lc	fas	pericarp / total area (%)	27.2023	34.9744		cell layer	16.6111	15.4545	1.07484
	1	1	1	1	3	columella / total area (%)	13.1168	18.6282		max. cell size (µm2)	88816.7	36882.9	2.40807
						septum / total area (%)	7.66682	8.77083		circumference cell no.	602.384	528.429	1.13995
	19S186 N=272					mature fruit cross section				Pericarp cellular measurement
	SLC_ECU x SLC_MEX						BGV006906	CATIE-11106			BGV006906	CATIE-11106	big/small
						fruit weight (g)	9.14917	3.07	ovary pericarp	thickness (mm)		0.0981377
	BGV006906 x CATIE-11106					locule number	2.1125	2.2625		cell layer		9.83333
						total area (mm2)	533.969	263.672		max. cell size (µm2)		222.174
						pericarp (mm2)	147.726	67.1094
	genotype of known fruit weight loci in both parents					columella (mm2)	54.065	22.8961
						septum (mm2)	31.81	10.62	mature fruit pericarp	thickness (mm)	1.32343	0.698583	1.89445
	fw2.2	fw3.2	fw11.3	lc	fas	pericarp / total area (%)	27.6657	25.4519		cell layer	15.3333	8.94444	1.71429
	1	3	3	3	3	columella / total area (%)	10.1251	8.68356		max. cell size (µm2)	39020	33183.3	1.17589
						septum / total area (%)	5.95728	4.02773		circumference cell no.	385.509	293.859	1.31188
	19S305 N=144					mature fruit cross section				Pericarp cellular measurement
	SLC_SM x SLC_MEX						BGV014515	BGV008106			BGV014515	BGV008106	big/small
						fruit weight (g)	8.51028	6.35111	ovary pericarp	thickness (mm)	0.0993877	0.122512	0.811251
	BGV014515 x BGV008106					locule number	3.6875	2.725		cell layer	9.33333	11.2222	0.831683
						total area (mm2)	965.2	409.755		max. cell size (µm2)	255.23	313.682	0.813659
						pericarp (mm2)	354.75	131.193
	genotype of known fruit weight loci in both parents					columella (mm2)	106.39	32.1416
						septum (mm2)	80.3	19.2929	mature fruit pericarp	thickness (mm)	3.11558	1.52231	2.04662
	fw2.2	fw3.2	fw11.3	lc	fas	pericarp / total area (%)	36.754	32.0174		cell layer	13.3056	12	1.1088
	1	3	3	1	3	columella / total area (%)	11.0226	7.84412		max. cell size (µm2)	153767	86783.3	1.77185
						septum / total area (%)	8.31952	4.70841		circumference cell no.	289.578	303.905	0.952859
	19S315 N=135					mature fruit cross section				Pericarp cellular measurement
	SLC_ECU x SLC_MEX						BGV006229	BGV007910			BGV006229	BGV007910	big/small
						fruit weight (g)	8.6666	2.36191	ovary pericarp	thickness (mm)		0.0914485
	BGV006229 x BGV007910					locule number	2.2375	2.28214		cell layer		8.91667
						total area (mm2)	536.025	207.293		max. cell size (µm2)		200.606
						pericarp (mm2)	182.243	59.9425
	genotype of known fruit weight loci in both parents					columella (mm2)	47.0303	16.0389
						septum (mm2)	40.2795	9.963	mature fruit pericarp	thickness (mm)	1.74594	0.709806	2.45975
	fw2.2	fw3.2	fw11.3	lc	fas	pericarp / total area (%)	33.9989	28.9168		cell layer	14.0278	9.63889	1.45533
	1	3	3	3	3	columella / total area (%)	8.7739	7.73731		max. cell size (µm2)	53000	24250	2.18557
						septum / total area (%)	7.51448	4.80624		circumference cell no.	333.098	305.39	1.09073
	18S35 N=129					mature fruit cross section				Pericarp cellular measurement
	SLC_SM x SLC_ECU						BGV014508	BGV006931			BGV014508	BGV006931	big/small
						fruit weight (g)	16.3053	9.78694	ovary pericarp	thickness (mm)	0.108788	0.101028	1.07681
	BGV014508 x BGV006931					locule number	2.8375	3.4625		cell layer	9.66667	9.8	0.986395
						total area (mm2)	786.185	624.75		max. cell size (µm2)	249.577	279.627	0.892538
						pericarp (mm2)	286.1	173.44
	genotype of known fruit weight loci in both parents					columella (mm2)	77.56	53.18
						septum (mm2)	62.8666	50.1859	mature fruit pericarp	thickness (mm)	2.75325	1.81597	1.51614
	fw2.2	fw3.2	fw11.3	lc	fas	pericarp / total area (%)	36.3909	27.7615		cell layer	13.8056	11.0345	1.25113
	1	1	3	1	3	columella / total area (%)	9.86536	8.51221		max. cell size (µm2)	123200	74580	1.65192
						septum / total area (%)	7.99642	8.03295		circumference cell no.	402.878	386.083	1.0435
	19S185 N=131					mature fruit cross section				Pericarp cellular measurement
	SLC_ECU x SLC_PER						BGV006232	BGV008225			BGV006232	BGV008225	big/small
						fruit weight (g)	8.51028	2.08918	ovary pericarp	thickness (mm)	0.0954297	0.0933809	1.02194
	BGV006232 x BGV008225					locule number	2	2.0125		cell layer	10.1667	8.77778	1.15823
						total area (mm2)	566.707	186.431		max. cell size (µm2)	179.945	262.563	0.685339
						pericarp (mm2)	202.4	58.9875
	genotype of known fruit weight loci in both parents					columella (mm2)	43.27	12.9284
						septum (mm2)	44.74	7.25355	mature fruit pericarp	thickness (mm)	1.74839	0.809806	2.15902
	fw2.2	fw3.2	fw11.3	lc	fas	pericarp / total area (%)	35.7151	31.6405		cell layer	14.4444	10.9167	1.32316
	3	3	3	3	3	columella / total area (%)	7.63534	6.9347		max. cell size (µm2)	56866.7	39433.3	1.4421
						septum / total area (%)	7.89474	3.89075		circumference cell no.	306.924	265.117	1.15769
	18S32 N=124					mature fruit cross section				Pericarp cellular measurement
	SLC_PER x SLC_PER						BGV013161	BGV007981			BGV013161	BGV007981	big/small
						fruit weight (g)	10.8169	7.09306	ovary pericarp	thickness (mm)	0.10667	0.0964397	1.10608
	BGV013161 x BGV007981					locule number	2.1	3.2625		cell layer	9.66667	8.55556	1.12987
						total area (mm2)	559.984	533.114		max. cell size (µm2)	252.724	319.597	0.790759
						pericarp (mm2)	199.996	180.809
	genotype of known fruit weight loci in both parents					columella (mm2)	42.8294	36.0932
						septum (mm2)	35.9314	62.9496	mature fruit pericarp	thickness (mm)	1.97281	1.74761	1.12886
	fw2.2	fw3.2	fw11.3	lc	fas	pericarp / total area (%)	35.7147	33.9156		cell layer	12.6944	11.4167	1.11192
	3	3	3	1	3	columella / total area (%)	7.64832	6.77025		max. cell size (µm2)	93166.7	107350	0.867878
						septum / total area (%)	6.4165	11.8079		circumference cell no.	365.734	217.672	1.68021
	18S40 N=135					mature fruit cross section				Pericarp cellular measurement
	SLC_PER x SLC_PER						BGV008041	PI406890			BGV008041	PI406890	big/small
						fruit weight (g)	5.33444	10.2433	ovary pericarp	thickness (mm)	0.0844603	0.0833633	1.01316
	BGV008041 x PI406890					locule number	2.125	2.09907		cell layer	8.08333	8.5	0.95098
						total area (mm2)	412.204	413.09		max. cell size (µm2)	235.649	158.949	1.48254
						pericarp (mm2)	169.241	140.07
	genotype of known fruit weight loci in both parents					columella (mm2)	38.4881	50.7817
						septum (mm2)	27.81	20.8	mature fruit pericarp	thickness (mm)	2.72467	1.39969	1.94662
	fw2.2	fw3.2	fw11.3	lc	fas	pericarp / total area (%)	41.0577	33.9079		cell layer	15.3636	12.3333	1.2457
	1	1	3	3	3	columella / total area (%)	9.33716	12.2932		max. cell size (µm2)	82500	48516.7	1.70045
						septum / total area (%)	6.74666	5.03523		circumference cell no.	226.78
	18S37 N=142					mature fruit cross section				Pericarp cellular measurement
	SLC_SM x SLC_SM						BGV014515	BGV014516			BGV014515	BGV014516	big/small
						fruit weight (g)	17.5239	9.67819	ovary pericarp	thickness (mm)	0.0993877	0.0938967	1.05848
	BGV014515 x BGV014516					locule number	3.6875	3.1125		cell layer	9.33333	9.58333	0.973913
						total area (mm2)	965.2	537.729		max. cell size (µm2)	255.23	204.473	1.24823
						pericarp (mm2)	354.75	140.33
	genotype of known fruit weight loci in both parents					columella (mm2)	106.39	56.53
						septum (mm2)	80.3	32.51	mature fruit pericarp	thickness (mm)	3.11558	1.84608	1.68767
	fw2.2	fw3.2	fw11.3	lc	fas	pericarp / total area (%)	36.754	26.0968		cell layer	13.3056	11.2222	1.18564
	1	3	3	1	3	columella / total area (%)	11.0226	10.5127		max. cell size (µm2)	153767	91666.7	1.67745
						septum / total area (%)	8.31952	6.0458		circumference cell no.	289.578	332.741	0.87028
	* For the genotype of known fruit weight loci, number 1 represents derived allele and 3 represents the wild type allele.

## Sheet: Table S4
	Supplementary Table 4. Position of the most significant SNP for each QTL
	Population	Cross	Phylogenetic groups	QTL ID		QTL seq peak			Single marker association in F2			composite interval mapping
				QTL ID		Position (bp)1	max. △SNP		Position (bp)1	p-value		Maximum LOD score	Position (bp)1
	17S62	BGV006768 x BGV007931	SLC_ECU x SLC_CA	fw2.3		53274286	1		52,385,669	2.68248e-08		7.36	52,385,669
				fw7.1		3204338	1		4572367	0.000574875		3.72493	4572367
				fw8.1		55035744	0.894737		59101186	0.0456241		2.04041	59101186
	18S133	BGV007181 x BGV006225	SP_NECU x SLC_ECU	fw1.1		88338986	0.892857		95911244	0.00045828		3.87331	95911244
				fw5.1		16645020	0.885714		15269980	0.0115674		2.45007	15269980
				fw11.2		38490484	1		39297699	0.00506774		2.38461	39297699
	18S40	BGV008041 x PI406890	SLC_PER x SLC_PER	fw3.1		4093021	0.85		3156990	0.508626
				fw3.3		68712551	0.857143		66508437	5.5e-07		6.993	66508437
				fw8.1		58862902	0.9		64162967	0.00388328		3.693	64162967
				fw12.1		353743	0.785714		524031	0.0095989		1.926	524031
	1 Physical position in version SL3.0 of tomato genome

## Sheet: Table S5
	Supplementary table 5. F3 progeny testing results for fruit weight QTLs.
	QTL			BGV006225 allele				BGV007181 allele			p-value		80907754	82875590	84871358	86859325	87871971	90880342	92878648	94989843	95911244	96912614	97917520
		Population	Family ID	N	mean	95% CI		N	mean	95% CI			18EP1001	18EP998	18EP995	18EP992	18EP989	18EP986	18EP983	18EP980	18EP1129	18EP1126	18EP1123
	fw1.1	18S133	19S143	7	5.58493	5.27 ~ 5.90		10	3.98052	3.71 ~ 4.25	0.0011455		3	2	2	2	2	2	2	2	2	2	2
		18S133	19S142	12	4.48504	4.10 ~ 4.87		7	3.72007	3.41 ~ 4.03	0.00729152		1	1	1	1	1	2	2	2	2	2	2
		18S133	19S141	6	6.10895	5.10 ~ 7.12		8	4.44842	3.88 ~ 5.01	0.00249094		1	1	1	1	1	1	1	2	2	2	2
		18S133	19S144	10	5.39343	4.83 ~ 5.96		10	5.37326	4.85 ~ 5.90	0.953389		2	2	1	1	1	1	1	1	1	2	2
		18S133	19S140	12	5.04917	4.62 ~ 5.48		12	5.04917	4.62 ~ 5.56	0.885886		3	3	3	2	2	1	1	1	1	1	1
		18S133	19S145	7	4.77397	4.42 ~ 5.13		11	4.88303	4.36 ~ 5.40	0.7242		3	3	3	3	3	3	3	2	2	2	2
		18S133	19S146	5	4.67763	3.44 ~ 5.91		14	5.26568	4.90 ~ 5.63	0.140196		1	1	1	1	1	1	2	2	2	2	2
		18S133	19S147	10	5.47563	5.00 ~ 5.95		7	4.81126	3.96 ~ 5.66	0.103873		1	1	1	1	1	2	2	2	2	2	2
	QTL			BGV006768 allele				BGV007931 allele			p-value		44246317	47861431	49403864	50265831	51283924	52385669	53298093	55261865
		Population	Family ID	N	mean	95% CI		N	mean	95% CI			18EP83	18EP16	18EP25	18EP28	18EP89	18EP95	18EP101	18EP107
	fw2.3	17S62	18S81	7	4.21857	3.46 ~ 4.97		8	3.3925	2.97 ~ 3.81	0.0436268		3	2	2	2	2	2	2	3
		17S62	18S232	11	4.75636	4.35 ~ 5.16		9	3.79	3.38 ~ 4.20	0.0012415		3	2	2	2	2	2	2	1
		17S62	18S224	10	4.24683	3.75 ~ 4.74		6	2.86908	2.68 ~ 3.06	9.99055e-05		1	1	1	2	2	2	2	2
		17S62	18S235	14	4.50712	4.07 ~ 4.95		8	3.31274	2.94 ~ 3.68	0.000155247		3	3	3	2	2	2	2	2
		17S62	18S234	10	4.809	4.25 ~ 5.37		10	3.249	2.97 ~ 3.52	7.55507e-05		3	3	3	3	2	2	2	2
		17S62	18S69	10	6.212	5.51 ~ 6.91		9	4.24667	3.69 ~4.80	0.000122619		1	1	1	1	1	2	2	2
		17S62	18S70	9	6.07222	5.10 ~ 7.04		10	4.197	4.03 ~4.37	0.00198368		1	1	1	1	1	2	2	2
		17S62	18S72	10	7.207	6.33 ~ 8.09		9	6.16556	5.50 ~ 6.83	0.0466131		3	3	3	3	3	2	2	1
		17S62	18S82	9	5.42222	4.84 ~ 6.00		11	5.52273	5.12 ~ 5.93	0.750857		2	2	2	3	3	3	3	3
		17S62	18S80	10	5.264	4.62 ~ 5.91		10	4.847	4.47 ~ 5.22	0.226708		2	2	2	1	1	1	1	1
	QTL			BGV008041 allele				PI406890 allele			p-value		58891482	58893608	60867358	62025590	64643055	65705440	66508437	68353186	70036002
		Population	Family ID	N	mean	95% CI		N	mean	95% CI			18EP858	18EP1064	19EP7	19EP10	19EP13	19EP65	19EP16	18EP1040	19EP22
	fw3.3	18S40	19S177	10	8.66109	7.90 ~ 9.42		9	12.84	12.01 ~ 13.68	1.5642e-07		3	3	3	3	3	2	2	2	2
		18S40	19S181	5	9.48832	7.98 ~ 10.99		6	11.2833	10.47 ~12.09	0.0152303		3	3	3	2	2	2	2	1	1
		18S40	19S182	5	7.6353	5.58 ~ 9.69		7	12.49	10.21 ~ 14.78	0.00344328		1	1	1	1	2	2	2	2	2
		18S40	19S172	7	5.38002	4.34 ~ 6.42		12	6.21584	5.47 ~ 6.97	0.148173		3	2	2	2	2	2	1	1	1
		18S40	19S173	11	6.13461	4.75 ~ 7.51		11	5.99	4.95 ~ 7.04	0.8579		1	1	1	1	1	1	1	2	2
		18S40	19S180	5	11.2389	10.03 ~ 12.45		7	9.61	6.43 ~ 12.78	0.330315		1	1	1	2	2	2	2	2	2
	QTL			BGV008041 allele				PI406890 allele			p-value		52295702	54250534	56437884	58000265	60019356	61121890	64162967	65231586
		Population	Family ID	N	mean	95% CI		N	mean	95% CI			18EP1156	18EP1159	18EP1162	18EP1165	18EP876	18EP428	18EP1174	18EP1177
	fw8.1	18S40	19S173	5	5.8847	3.57 ~ 8.20		6	6.34	3.87 ~ 8.81	0.733027		3	3	3	3	3	3	2	2
		18S40	19S174	10	7.33005	6.50 ~ 8.16		11	6.83501	5.81 ~ 7.86	0.41611		3	3	3	3	2	2	1	1
		18S40	19S175	10	8.16597	7.05 ~ 9.28		7	7.83	6.10 ~ 9.56	0.696301		3	3	3	3	2	2	2	2
		18S40	19S179	8	10.6175	8.41 ~ 12.83		11	9.58817	8.81 ~ 10.37	0.329512		2	2	2	2	2	3	3	3
		18S40	19S181	13	9.14292	8.38 ~ 9.91		5	9.49	7.98 ~ 10.99	0.607104		3	3	3	3	3	3	2	2
